# Supplementary material for: Açaí (Euterpe oleracea Mart.) Seed Oil Exerts a Cytotoxic Role over Colorectal Cancer Cells: Insights of Annexin A2 Regulation and Molecular Modeling
Source: Metabolites. 2023 Jun 25;13(7):789. doi: 10.3390/metabo13070789 (PMC10384432; doi:10.3390/metabo13070789)
Supplement: Supplementary file 1 [file metabolites-13-00789-s001.zip]

Archive with 1 entries (1 files):
- metabolites-2428570-supplementary.docx
